# Supplementary material for: Increase in Comforting Behavior (Allogrooming) During Social Interaction in Male Mice Deficient for the Slp Gene of Complement Component C4
Source: Brain Sci. 2026 Jan 7;16(1):81. doi: 10.3390/brainsci16010081 (PMC12838630; doi:10.3390/brainsci16010081)
Supplement: Supplementary file 1 [file brainsci-16-00081-s001.zip]

Archive with 2 entries (2 files):
- brainsci-4041286-supplementary.mp4
- brainsci-4041286-supplementary.pdf
